# Supplementary material for: Behavioral responses of Phlebotomus papatasi (Diptera: Psychodidae) to host-derived semiochemicals
Source: J Med Entomol. 2025 Jun 19;62(4):768–81. doi: 10.1093/jme/tjaf065 (PMC12271735; doi:10.1093/jme/tjaf065)
Supplement: tjaf065_suppl_Supplementary_Table_S1 [file tjaf065_suppl_supplementary_table_s1.xlsx]

## Sheet: female (2)
	Semiochemical	Odds Ratio	95% CI		Estimate	Std. Error	z value	Pr(>|z|)	Significance Level
	1-octanol 10-2 % (Intercept)	-	-	-	-2.6391	0.7319	-3.606	0.000311	***
	decanal 10-2 %	2.15385	0.386558	16.4849	0.7673	0.9078	0.845	0.39803
	decanal 10-3 %	28	6.64268	196.791	3.3322	0.8281	4.024	5.72e-05	***
	decanal 10-4 %	24.1818	5.77729	168.906	3.1856	0.8242	3.865	0.000111	***
	1-hexanol 10-2 %	18.3077	4.40685	126.89	2.9073	0.8194	3.548	0.000388	***
	1-hexanol 10-3 %	16	3.85487	110.668	2.7726	0.8183	3.388	0.000704	***
	1-hexanol 10-4 %	28	6.64268	196.791	3.3322	0.8281	4.024	5.72e-05	***
	L-(+)-lactic acid 10-2 %	8.10526	1.90538	56.3434	2.0925	0.8242	2.539	0.011119	*
	L-(+)-lactic acid 10-3 %	10.7059	2.55813	74.0429	2.3708	0.8194	2.893	0.003813	**
	L-(+)-lactic acid 10-4 %	10.7059	2.55813	74.0429	2.3708	0.8194	2.893	0.003813	**
	linalool oxide 10-2 %	2.15385	0.386558	16.4849	0.7673	0.9078	0.845	0.39803
	linalool oxide 10-3 %	12.25	2.94079	84.6419	2.5055	0.8183	3.062	0.0022	**
	linalool oxide 10-4 %	21	5.04102	146.016	3.0445	0.8213	3.707	0.00021	***
	m-cresol 10-2 %	2.15385	0.386558	16.4849	0.7673	0.9078	0.845	0.39803
	m-cresol 10-3 %	10.7059	2.55813	74.0429	2.3708	0.8194	2.893	0.003813	**
	m-cresol 10-4 %	9.33333	2.2149	64.6781	2.2336	0.8213	2.719	0.006539	**
	ocimene 10-2 %	9.33333	2.2149	64.6781	2.2336	0.8213	2.719	0.006539	**
	ocimene 10-3 %	9.33333	2.2149	64.6781	2.2336	0.8213	2.719	0.006539	**
	ocimene 10-4 %	14	3.37003	96.7366	2.6391	0.818	3.226	0.001253	**
	octanal 10-2 %	28	6.64268	196.791	3.3322	0.8281	4.024	5.72e-05	***
	octanal 10-3 %	21	5.04102	146.016	3.0445	0.8213	3.707	0.00021	***
	octanal 10-4 %	5.09091	1.13695	36.0563	1.6275	0.8403	1.937	0.052785	.
	1-octanol 10-3 %	12.25	2.94079	84.6419	2.5055	0.8183	3.062	0.0022	**
	1-octanol 10-4 %	7	1.62495	48.8772	1.9459	0.8281	2.35	0.018778	*
	1-octen-3-ol 10-2 %	12.25	2.94079	84.6419	2.5055	0.8183	3.062	0.0022	**
	1-octen-3-ol 10-3 %	4.26087	0.923823	30.5098	1.4495	0.8497	1.706	0.088046	.
	1-octen-3-ol 10-4 %	8.10526	1.90538	56.3434	2.0925	0.8242	2.539	0.011119	*
	p-cresol 10-2 %	1.55556	0.239865	12.5131	0.4418	0.9519	0.464	0.642528
	p-cresol 10-3 %	7	1.62495	48.8772	1.9459	0.8281	2.35	0.018778	*
	p-cresol 10-4 %	16	3.85487	110.668	2.7726	0.8183	3.388	0.000704	***
	sulcatone 10-2 %	18.3077	4.40685	126.89	2.9073	0.8194	3.548	0.000388	***
	sulcatone 10-3 %	9.33333	2.2149	64.6781	2.2336	0.8213	2.719	0.006539	**
	sulcatone 10-4 %	4.26087	0.923823	30.5098	1.4495	0.8497	1.706	0.088046	.
	Mixture 1	18.3077	4.40685	126.89	2.9073	0.8194	3.548	0.000388	***
	Mixture 2	18.3077	4.40685	126.89	2.9073	0.8194	3.548	0.000388	***
	Mixture 3	24.1818	5.77729	168.906	3.1856	0.8242	3.865	0.000111	***
	Mixture 4	12.25	2.94079	84.6419	2.5055	0.8183	3.062	0.0022	**
