# Supplementary material for: Behavioral responses of Phlebotomus papatasi (Diptera: Psychodidae) to host-derived semiochemicals
Source: J Med Entomol. 2025 Jun 19;62(4):768–81. doi: 10.1093/jme/tjaf065 (PMC12271735; doi:10.1093/jme/tjaf065)
Supplement: tjaf065_suppl_Supplementary_Table_S2 [file tjaf065_suppl_supplementary_table_s2.xlsx]

## Sheet: male2
	Semiochemical	Odds Ratio	95% CI		Estimate	Std. Error	z value	Pr(>|z|)	Significance Level
	1-octanol 10-2 % (Intercept)	-	-	-	-2.1972	0.6085	-3.611	0.000305	***
	decanal 10-2 %	2.25	0.53217	11.5909	0.8109	0.7607	1.066	0.2864
	decanal 10-3 %	9	2.494	43.5657	2.1972	0.7097	3.096	0.001961	**
	decanal 10-4 %	7.875	2.17553	38.1097	2.0637	0.7101	2.906	0.003658	**
	1-hexanol 10-2 %	4.5	1.19805	22.0535	1.5041	0.7213	2.085	0.037055	*
	1-hexanol 10-3 %	9	2.494	43.5657	2.1972	0.7097	3.096	0.001961	**
	1-hexanol 10-4 %	13.5	3.73156	65.9314	2.6027	0.7136	3.647	0.000265	***
	L-(+)-lactic acid 10-2 %	1.8	0.39967	9.51564	0.5878	0.7812	0.752	0.451815
	L-(+)-lactic acid 10-3 %	6	1.63648	29.1321	1.7918	0.7136	2.511	0.012041	*
	L-(+)-lactic acid 10-4 %	9	2.494	43.5657	2.1972	0.7097	3.096	0.001961	**
	linalool oxide 10-2 %	3.85714	1.00842	19.0465	1.3499	0.7274	1.856	0.063461	.
	linalool oxide 10-3 %	29.5714	7.73744	153.622	3.3868	0.7461	4.539	5.64e-06	***
	linalool oxide 10-4 %	10.2857	2.85344	49.8665	2.3308	0.7101	3.282	0.00103	**
	m-cresol 10-2 %	1.8	0.39967	9.51564	0.5878	0.7812	0.752	0.451815
	m-cresol 10-3 %	5.21053	1.40649	25.3951	1.6507	0.7168	2.303	0.021293	*
	m-cresol 10-4 %	4.5	1.19805	22.0535	1.5041	0.7213	2.085	0.037055	*
	ocimene 10-2 %	6	1.63648	29.1321	1.7918	0.7136	2.511	0.012041	*
	ocimene 10-3 %	6.88235	1.89143	33.3391	1.929	0.7114	2.712	0.006696	**
	ocimene 10-4 %	24.75	6.59673	125.939	3.2088	0.7354	4.364	1.28e-05	***
	octanal 10-2 %	24.75	6.59673	125.939	3.2088	0.7354	4.364	1.28e-05	***
	octanal 10-3 %	5.21053	1.40649	25.3951	1.6507	0.7168	2.303	0.021293	*
	octanal 10-4 %	29.5714	7.73744	153.622	3.3868	0.7461	4.539	5.64e-06	***
	1-octanol 10-3 %	11.7692	3.26231	57.2247	2.4655	0.7114	3.466	0.000529	***
	1-octanol 10-4 %	7.875	2.17553	38.1097	2.0637	0.7101	2.906	0.003658	**
	1-octen-3-ol 10-2 %	10.2857	2.85344	49.8665	2.3308	0.7101	3.282	0.00103	**
	1-octen-3-ol 10-3 %	11.7692	3.26231	57.2247	2.4655	0.7114	3.466	0.000529	***
	1-octen-3-ol 10-4 %	18	4.91449	89.205	2.8904	0.7213	4.007	6.15e-05	***
	p-cresol 10-2 %	4.5	1.19805	22.0535	1.5041	0.7213	2.085	0.037055	*
	p-cresol 10-3 %	6	1.63648	29.1321	1.7918	0.7136	2.511	0.012041	*
	p-cresol 10-4 %	6.88235	1.89143	33.3391	1.929	0.7114	2.712	0.006696	**
	sulcatone 10-2 %	15.5455	4.27574	76.3944	2.7438	0.7168	3.828	0.000129	***
	sulcatone 10-3 %	15.5455	4.27574	76.3944	2.7438	0.7168	3.828	0.000129	***
	sulcatone 10-4 %	18	4.91449	89.205	2.8904	0.7213	4.007	6.15e-05	***
	Mixture 1	15.5455	4.27574	76.3944	2.7438	0.7168	3.828	0.000129	***
	Mixture 2	21	5.67513	105.252	3.0445	0.7274	4.186	2.84e-05	***
	Mixture 3	6	1.63648	29.1321	1.7918	0.7136	2.511	0.012041	*
	Mixture 4	3.85714	1.00842	19.0465	1.3499	0.7274	1.856	0.063461	.
