# Supplementary material for: Behavioral responses of Phlebotomus papatasi (Diptera: Psychodidae) to host-derived semiochemicals
Source: J Med Entomol. 2025 Jun 19;62(4):768–81. doi: 10.1093/jme/tjaf065 (PMC12271735; doi:10.1093/jme/tjaf065)
Supplement: tjaf065_suppl_Supplementary_Table_S3 [file tjaf065_suppl_supplementary_table_s3.xlsx]

## Sheet: total2
	Semiochemical	Odds Ratio	95% CI		Estimate	Std. Error	z value	Pr(>|z|)	Significance Level
	1-octanol 10-2 % (Intercept)	-	-	-	-2.3979	0.4669	-5.136	2.81e-07	***
	decanal 10-2 %	2.2	0.72931	7.47006	0.7885	0.5814	1.356	0.17504
	decanal 10-3 %	15.4	5.81283	49.1469	2.7344	0.5353	5.108	3.26e-07	***
	decanal 10-4 %	13.4444	5.0831	42.8058	2.5986	0.5342	4.865	1.15e-06	***
	1-hexanol 10-2 %	9	3.39352	28.6168	2.1972	0.5342	4.113	3.9e-05	***
	1-hexanol 10-3 %	11.7586	4.44737	37.3878	2.4646	0.5336	4.619	3.86e-06	***
	1-hexanol 10-4 %	19	7.13514	60.9801	2.9444	0.5383	5.47	4.5e-08	***
	L-(+)-lactic acid 10-2 %	4	1.44109	13.0086	1.3863	0.5507	2.518	0.011819	*
	L-(+)-lactic acid 10-3 %	7.85714	2.95194	25.017	2.0614	0.5353	3.851	0.000118	***
	L-(+)-lactic acid 10-4 %	9.625	3.63377	30.5937	2.2644	0.5338	4.242	2.22e-05	***
	linalool oxide 10-2 %	3.04255	1.06231	10.0587	1.1127	0.5623	1.979	0.047841	*
	linalool oxide 10-3 %	17.6956	6.65914	56.6685	2.8733	0.5371	5.349	8.82e-08	***
	linalool oxide 10-4 %	14.3846	5.43496	45.8468	2.6662	0.5347	4.987	6.15e-07	***
	m-cresol 10-2 %	1.94118	0.627464	6.67558	0.6633	0.5905	1.123	0.26134
	m-cresol 10-3 %	7.33333	2.74858	23.3736	1.9924	0.5361	3.716	0.000202	***
	m-cresol 10-4 %	6.36842	2.3724	20.357	1.8514	0.5383	3.439	0.000583	***
	ocimene 10-2 %	7.33333	2.74858	23.3736	1.9924	0.5361	3.716	0.000202	***
	ocimene 10-3 %	7.85714	2.95194	25.017	2.0614	0.5353	3.851	0.000118	***
	ocimene 10-4 %	17.6956	6.65914	56.6685	2.8733	0.5371	5.349	8.82e-08	***
	octanal 10-2 %	25.6667	9.51543	83.4556	3.2452	0.5453	5.951	2.66e-09	***
	octanal 10-3 %	10.2903	3.88857	32.7048	2.3312	0.5336	4.369	1.25e-05	***
	octanal 10-4 %	11.7586	4.44737	37.3878	2.4646	0.5336	4.619	3.86e-06	***
	1-octanol 10-3 %	11.7586	4.44737	37.3878	2.4646	0.5336	4.619	3.86e-06	***
	1-octanol 10-4 %	7.33333	2.74858	23.3736	1.9924	0.5361	3.716	0.000202	***
	1-octen-3-ol 10-2 %	11	4.15925	34.9641	2.3979	0.5335	4.494	6.98e-06	***
	1-octen-3-ol 10-3 %	7.33333	2.74858	23.3736	1.9924	0.5361	3.716	0.000202	***
	1-octen-3-ol 10-4 %	11.7586	4.44737	37.3878	2.4646	0.5336	4.619	3.86e-06	***
	p-cresol 10-2 %	3.04255	1.06231	10.0587	1.1127	0.5623	1.979	0.047841	*
	p-cresol 10-3 %	6.36842	2.3724	20.357	1.8514	0.5383	3.439	0.000583	***
	p-cresol 10-4 %	10.2903	3.88857	32.7048	2.3312	0.5336	4.369	1.25e-05	***
	sulcatone 10-2 %	16.5	6.21973	52.7404	2.8034	0.5361	5.229	1.71e-07	***
	sulcatone 10-3 %	11.7586	4.44737	37.3878	2.4646	0.5336	4.619	3.86e-06	***
	sulcatone 10-4 %	9	3.39352	28.6168	2.1972	0.5342	4.113	3.9e-05	***
	Mixture 1	16.5	6.21973	52.7404	2.8034	0.5361	5.229	1.71e-07	***
	Mixture 2	19	7.13514	60.9801	2.9444	0.5383	5.47	4.5e-08	***
	Mixture 3	11.7586	4.44737	37.3878	2.4646	0.5336	4.619	3.86e-06	***
	Mixture 4	6.83783	2.55566	21.8228	1.9225	0.5371	3.579	0.000345	***
