# Supplementary material for: Behavioral responses of Phlebotomus papatasi (Diptera: Psychodidae) to host-derived semiochemicals
Source: J Med Entomol. 2025 Jun 19;62(4):768–81. doi: 10.1093/jme/tjaf065 (PMC12271735; doi:10.1093/jme/tjaf065)
Supplement: tjaf065_suppl_Supplementary_Table_S4 [file tjaf065_suppl_supplementary_table_s4.xlsx]

## Sheet: Sheet1
	Mixture 1
	Female Test Results									Male Test Results									Female + Male Test Results
	Semiochemical	Odds Ratio	95% CI		Estimate	Std. Error	z value	Pr(>|z|)	Significance Level	Semiochemical	Odds Ratio	95% CI		Estimate	Std. Error	z value	Pr(>|z|)	Significance Level	Semiochemical	Odds Ratio	95% CI		Estimate	Std. Error	z value	Pr(>|z|)	Significance Level
	Mixture 1 (Intercept)	-	-	-	0.2683	0.3684	0.728	0.467		Mixture 1 (Intercept)	-	-	-	0.5465	0.3789	1.443	0.149		Mixture 1 (Intercept)	-	-	-	0.4055	0.2635	1.539	0.124
	decanal 10-4 %	1.32086	0.469054	3.77246	0.2783	0.5285	0.527	0.598		decanal 10-4 %	0.506579	0.176554	1.40888	-0.6801	0.5268	-1.291	0.197		decanal 10-4 %	0.814815	0.392892	1.68172	-0.2048	0.3698	-0.554	0.58
	1-hexanol 10-4 %	1.52941	0.538755	4.44264	0.4249	0.5346	0.795	0.427		1-hexanol 10-4 %	0.868421	0.30319	2.46871	-0.1411	0.5314	-0.265	0.791		1-hexanol 10-4 %	1.15152	0.551	2.41554	0.1411	0.3758	0.375	0.707
	linalool oxide 10-4 %	1.14706	0.409507	3.23432	0.1372	0.5241	0.262	0.793		linalool oxide 10-4 %	0.661654	0.231817	1.85093	-0.413	0.5268	-0.784	0.433		linalool oxide 10-4 %	0.871795	0.420077	1.80331	-0.1372	0.3706	-0.37	0.711
	sulcatone 10-2 %	1	0.358033	2.79304	-5.206e-16	0.5211	0	1		sulcatone 10-2 %	1	0.347302	2.87934	8.923e-16	0.5358	0	1		sulcatone 10-2 %	1	0.480597	2.08074	-2.483e-15	0.3727	0	1
	Mixture 2
	Female Test Results									Male Test Results									Female + Male Test Results
	Semiochemical	Odds Ratio	95% CI		Estimate	Std. Error	z value	Pr(>|z|)	Significance Level	Semiochemical	Odds Ratio	95% CI		Estimate	Std. Error	z value	Pr(>|z|)	Significance Level	Semiochemical	Odds Ratio	95% CI		Estimate	Std. Error	z value	Pr(>|z|)	Significance Level
	Mixture 2 (Intercept)	-	-	-	0.2683	0.3684	0.728	0.4665		Mixture 2 (Intercept)	-	-	-	0.8473	0.3984	2.127	0.0334	*	Mixture 2 (Intercept)	-	-	-	0.5465	0.2679	2.04	0.0413	*
	1-hexanol 10-4 %	1.52941	0.538755	4.44264	0.4249	0.5346	0.795	0.4267		1-hexanol 10-4 %	0.642857	0.215852	1.86291	-0.4418	0.5455	-0.81	0.418		1-hexanol 10-4 %	1	0.47465	2.10682	-2.899e-17	0.3789	0	1
	linalool oxide 10-3 %	0.669118	0.238373	1.84567	-0.4018	0.5193	-0.774	0.4391		linalool oxide 10-3 %	1.40816	0.446399	4.5885	0.3423	0.5874	0.583	0.5601		linalool oxide 10-3 %	0.93135	0.443126	1.95369	-0.07112	0.3772	-0.189	0.8504
	1-octen-3-ol 10-4 %	0.442725	0.153355	1.23196	-0.8148	0.5285	-1.542	0.1231		1-octen-3-ol 10-4 %	0.857143	0.284135	2.55748	-0.1542	0.5556	-0.277	0.7814		1-octen-3-ol 10-4 %	0.618875	0.296059	1.27901	-0.4799	0.3722	-1.289	0.1973
	sulcatone 10-4 %	0.232737	0.0726447	0.684917	-1.4578	0.5675	-2.569	0.0102	*	sulcatone 10-4 %	0.857143	0.284135	2.55748	-0.1542	0.5556	-0.277	0.7814		sulcatone 10-4 %	0.473684	0.22564	0.977725	-0.7472	0.373	-2.003	0.0451	*
	Mixture 3
	Female Test Results									Male Test Results									Female + Male Test Results
	Semiochemical	Odds Ratio	95% CI		Estimate	Std. Error	z value	Pr(>|z|)	Significance Level	Semiochemical	Odds Ratio	95% CI		Estimate	Std. Error	z value	Pr(>|z|)	Significance Level	Semiochemical	Odds Ratio	95% CI		Estimate	Std. Error	z value	Pr(>|z|)	Significance Level
	Mixture 3 (Intercept)	-	-	-	0.5465	0.3789	1.443	0.149		Mixture 3 (Intercept)	-	-	-	-0.4055	0.3727	-1.088	0.2766		Mixture 3 (Intercept)	-	-	-	0.06669	0.25834	0.258	0.7963
	decanal 10-3 %	1.15789	0.398966	3.39066	0.1466	0.5418	0.271	0.787		decanal 10-3 %	1.5	0.541293	4.23359	0.4055	0.5217	0.777	0.4371		decanal 10-3 %	1.30968	0.637505	2.70689	0.26978	0.36785	0.733	0.4633
	1-hexanol 10-4 %	1.15789	0.398966	3.39066	0.1466	0.5418	0.271	0.787		1-hexanol 10-4 %	2.25	0.810596	6.47337	0.8109	0.527	1.539	0.1239		1-hexanol 10-4 %	1.61584	0.781854	3.3777	0.47985	0.37217	1.289	0.1973
	linalool oxide 10-4 %	0.868421	0.30319	2.46871	-0.1411	0.5314	-0.265	0.791		linalool oxide 10-4 %	1.71429	0.619705	4.85706	0.539	0.5223	1.032	0.3021		linalool oxide 10-4 %	1.22333	0.596129	2.52161	0.20157	0.3669	0.549	0.5827
	octanal 10-2 %	1.15789	0.398966	3.39066	0.1466	0.5418	0.271	0.787		octanal 10-2 %	4.125	1.42704	12.8272	1.4171	0.5562	2.548	0.0108	*	octanal 10-2 %	2.1828	1.04005	4.67821	0.78061	0.38224	2.042	0.0411	*
	Mixture 4
	Female Test Results									Male Test Results									Female + Male Test Results
	Semiochemical	Odds Ratio	95% CI		Estimate	Std. Error	z value	Pr(>|z|)	Significance Level	Semiochemical	Odds Ratio	95% CI		Estimate	Std. Error	z value	Pr(>|z|)	Significance Level	Semiochemical	Odds Ratio	95% CI		Estimate	Std. Error	z value	Pr(>|z|)	Significance Level
	Mixture 4 (Intercept)	-	-	-	-0.1335	0.366	-0.365	0.715		Mixture 4 (Intercept)	-	-	-	-0.8473	0.3984	-2.127	0.033445	*	Mixture 4 (Intercept)	-	-	-	-0.4754	0.2655	-1.79	0.0734	.
	linalool oxide 10-3 %	1	0.360622	2.77298	4.894e-16	0.5175	0	1		linalool oxide 10-3 %	7.66667	2.53491	25.8124	2.0369	0.5874	3.467	0.000525	***	linalool oxide 10-3 %	2.5879	1.25021	5.47148	0.9508	0.3755	2.532	0.0113	*
	ocimene 10-4 %	1.14286	0.413828	3.17448	0.1335	0.517	0.258	0.796		ocimene 10-4 %	6.41667	2.16576	20.8583	1.8589	0.5737	3.24	0.001196	**	ocimene 10-4 %	2.5879	1.25021	5.47148	0.9508	0.3755	2.532	0.0113	*
	octanal 10-4 %	0.415584	0.136048	1.20382	-0.8781	0.5517	-1.592	0.111		octanal 10-4 %	7.66667	2.53491	25.8124	2.0369	0.5874	3.467	0.000525	***	octanal 10-4 %	1.71964	0.835323	3.58387	0.5421	0.3705	1.463	0.1434
	sulcatone 10-4 %	0.347826	0.109569	1.02852	-1.056	0.5659	-1.866	0.062	.	sulcatone 10-4 %	4.66667	1.61781	14.4882	1.5404	0.5556	2.772	0.005564	**	sulcatone 10-4 %	1.31621	0.636464	2.73996	0.2748	0.3713	0.74	0.4593
